# Supplementary material for: De novo activated transcription of inserted foreign coding sequences is inheritable in the plant genome
Source: PLoS One. 2021 Jun 10;16(6):e0252674. doi: 10.1371/journal.pone.0252674 (PMC8191969; doi:10.1371/journal.pone.0252674)
Supplement: S1 Table — (XLSX) [file pone.0252674.s004.xlsx]

## Sheet: Plant-TRIP.locus-expression.lis
S1 Table. List of the LUC lines.
								Distance to the nearest neighboring gene (bp)*5
Chromosome*1	Insertion site *1	Strand*1	Border sequence *2, *3	Barcode sequence *2	LUC transcription level*4	WT transcription (FPKM)*4	Insertion type*4	on the same strand	on the opposite strand	Chromatin states*6	Preferential chromatin marks*7
Chr1	901792	+	TCAAGGCCTCGACGTTATCAGCTTACAG	AAGCCTCTCGTC	0	9.2	AT1G03610; Genic Sense	-2137	2527	25	histone acetylation,H3K4me3,H3K4me2,H2A.Z
Chr1	1192342	-	CAAGGCCTCGACGTTATCAGCTTACAG	TGATTAGATCAA	0	None	AT1G04420; Genic AS	-930	5776	28	H3K4me3,H3K4me2,H2A.Z
Chr1	1299593	+	AAGGCCTCGACGTTATCAGCTTACAG	CCCTATATGCAA	0	None	Intergenic	2268	-591	20	accessible DNA
Chr1	1965690	-	CAAGGCCTCGACGTTATCAGCTTACAG	GTGGTTTGTCTA	0	None	Intergenic	-639	150	17	accessible DNA
Chr1	3748754	-	CAAGGCCTCGACGTTATCAGCTTACAG	CGCTCTAAGTCA	0	None	Intergenic	1312	-233	16	accessible DNA
Chr1	3888164	+	AGGCCTCGACGTTATCAGCTTACAG	AGAGATTGTCTA	4870	None	Intergenic	526	-7803	17	accessible DNA
Chr1	3888171	-	TCAAGGCCTCGACGTTATCAGCTTACAG	TTTTTTTTTCAA	0	None	Intergenic	-7810	519	17	accessible DNA
Chr1	5836536	-	CCTCGACGTTATCAGCTTACAG	AAAAGTTTTCAA	0	None	Intergenic	-1080	1054	16	accessible DNA
Chr1	5999781	+	CAAGGCCTCGACGTTATCAGCTTACAG	ACACAATCTTGG	19422	1.96295	AT1G17460; Genic Sense	-1306	-2996	6	H3K4me1,H3K36me3
Chr1	7078843	+	TCAAGGCCTCGACGTTATCAGCTTACAG	CGGTCTCTTAAC	0	None	Intergenic	-1237	55	30	rare signal (intergenic)
Chr1	7852701	-	TCAAGGCCTCGACGTTATCAGCTTACAG	GAGTGTTGTCTA	0	None	Intergenic	6929	383	30	rare signal (intergenic)
Chr1	11441693	-	CAAGGCCTCGACGTTATCAGCTTACAG	CCATATTGTCCA	0	None	Intergenic	1220	-1584	14	H3K27me3
Chr1	17629578	+	TCAAGGCCTCGACGTTATCAGCTTACAG	ATTTAAAGTCCA	0	None	Intergenic	5179	-10684	13	H3K27me3,H2A.Z
Chr1	17629583	+	AGGCCTCGACGTTATCAGCTTACAG	ACAATTGTGCAA	0	None	Intergenic	5174	-10689	13	H3K27me3,H2A.Z
Chr1	19873522	-	TCAAGGCCTCGACGTTATCAGCTTACAG	TATAACACAATT	1537	None	Intergenic	-3427	-32	18	accessible DNA
Chr1	21330400	-	CCTCGACGTTATCAGCTTACAG	GATGGGTAGTCA	3840	None	Intergenic	112	-4148	2	H3.3, histone acetylation,H3K4me2,H2A.Z
Chr1	22981288	+	AAGGCCTCGACGTTATCAGCTTACAG	GGTGTTTTGCAA	0	None	AT1G62190; Genic Sense	-3475	748	3	H3K4me1,H3.3,H3.1
Chr1	23521018	-	GGCCTCGACGTTATCAGCTTACAG	GTAGCAATGCAA	0	None	Intergenic	-9021	1479	18	accessible DNA
Chr1	28062066	+	TCAAGGCCTCGACGTTATCAGCTTACAG	GGTTAGTTACTA	16151	None	AT1G74690; Genic AS	-947	-13939	5	H3K4me1,H3K36me3,H3.3,H3.1
Chr1	28240131	-	TCAAGGCCTCGACGTTATCAGCTTACAG	CGGCCCGCTTGT	29	None	Intergenic	4186	941	29	weak signal (intergenic)
Chr1	29680745	+	AGGCCTCGACGTTATCAGCTTACAG	GGTCTTTGTCTA	51231	None	AT1G78930; Genic AS	-3208	77	23	accessible DNA,H3K36ac,H3K56ac,H4K16ac,H3K4me3
Chr2	714944	-	TCAAGGCCTCGACGTTATCAGCTTACAG	GAGTTAGTGTCC	0	None	Intergenic	-14027	-2125	14	H3K27me3
Chr2	6168468	-	CAAGGCCTCGACGTTATCAGCTTACAG	GATTCAATGTCA	0	None	Intergenic	2665	-489	12	H3K27me3,H2A.Z
Chr2	7565422	-	CAAGGCCTCGACGTTATCAGCTTACAG	CACTTTTGTAAA	0	None	AT2G17420; Genic AS	8413	-1670	7	H3K4me1,H3K36me3,H3K4me2
Chr2	9746308	+	TCAAGGCCTCGACGTTATCAGCTTACAG	CTTTATATTTGT	0	None	Intergenic	2463	-16	21	accessible DNA
Chr2	13304758	+	TCGACGTTATCAGCTTACAG	CTTCGTGTGTCA	0	None	AT2G31220; Genic Sense	-4456	1835	10	H2A.Z
Chr2	14098779	+	TCAAGGCCTCGACGTTATCAGCTTACAG	GCTTATTTGCAA	1217	17.7707	AT2G33255; Genic Sense	-68	-1865	20	accessible DNA
Chr2	14946009	-	TCAAGGCCTCGACGTTATCAGCTTACAG	TTAATATAGCAA	0	None	Intergenic	-652	54	23	accessible DNA,H3K36ac,H3K56ac,H4K16ac,H3K4me3
Chr2	15486445	-	TCAAGGCCTCGACGTTATCAGCTTACAG	GATAACAAGTCA	0	None	AT2G36890; Genic AS	2583	15569	15	H3K27me3,accessible DNA
Chr2	15952230	-	GCCTCGACGTTATCAGCTTACAG	CCTTTAAATCAA	0	None	Intergenic	377	-5145	13	H3K27me3,H2A.Z
Chr2	17190745	+	AGGCCTCGACGTTATCAGCTTACAG	ACACTTTGGTCA	0	None	Intergenic	-1994	283	13	H3K27me3,H2A.Z
Chr2	18679855	+	TCAAGGCCTCGACGTTATCAGCTTACAG	ACTACAGGAATC	107857	17.7407	AT2G45300; Genic Sense	2226	4261	1	H3.3
Chr2	19541479	-	GCCTCGACGTTATCAGCTTACAG	TCACAGCACTGC	0	24.8	Intergenic	-6	1473	23	accessible DNA,H3K36ac,H3K56ac,H4K16ac,H3K4me3
Chr3	2933730	+	TCAAGGCCTCGACGTTATCAGCTTACAG	CTATGTTGTCCA	58482	1.06728	AT3G09550; Genic Sense	-5515	887	3	H3K4me1,H3.3,H3.1
Chr3	3856342	-	CGACGTTATCAGCTTACAG	TCCAGTAAGCAA	16727	5.2155	AT3G12100; Genic Sense	-2622	1501	6	H3K4me1,H3K36me3
Chr3	4184931	-	AAGGCCTCGACGTTATCAGCTTACAG	CTACTAAATCAA	105130	None	AT3G13062; Genic AS	6420	-956	25	histone acetylation,H3K4me3,H3K4me2,H2A.Z
Chr3	5808395	-	AAGGCCTCGACGTTATCAGCTTACAG	CATAAAATACAA	0	1.2	AT3G17030; Genic Sense	871	-5927	26	histone acetylation,H3K4me3,H3K4me2,H2A.Z
Chr3	5993945	-	CAAGGCCTCGACGTTATCAGCTTACAG	GTAGGTGTTATC	0	None	Intergenic	-1033	-5447	17	accessible DNA
Chr3	6659067	+	CCTCGACGTTATCAGCTTACAG	TCACATCCGTCA	0	None	Intergenic	97	-79	23	accessible DNA,H3K36ac,H3K56ac,H4K16ac,H3K4me3
Chr3	8560168	-	TCAAGGCCTCGACGTTATCAGCTTACAG	GGAACCTCGCAT	5837	None	AT3G23750; Genic AS	2661	5326	3	H3K4me1,H3.3,H3.1
Chr3	9339821	+	TATCAGCTTACAG	ATCGTTATGCAA	0	None	AT3G25660; Genic AS	-5017	-1756	1	H3.3
Chr3	19056749	-	GCCTCGACGTTATCAGCTTACAG	CGTAAACTGCAA	7	None	Intergenic	264	-4055	17	accessible DNA
Chr3	20810801	+	CAAGGCCTCGACGTTATCAGCTTACAG	ACTGTTTGGCAA	0	None	AT3G56080; Genic AS	12345	-2649	1	H3.3
Chr3	22693250	+	TCAAGGCCTCGACGTTATCAGCTTACAG	GGGAAATTTCAA	2637	None	Intergenic	659	-416	19	accessible DNA
Chr3	23006872	-	TCAAGGCCTCGACGTTATCAGCTTACAG	AGGATTGTCAAC	0	None	AT3G62130; Genic AS	1883	211	21	accessible DNA
Chr4	850103	+	AAGGCCTCGACGTTATCAGCTTACAG	TGTGTACTAAGG	0	None	Intergenic	-7739	1107	30	rare signal (intergenic)
Chr4	9054156	-	TCAAGGCCTCGACGTTATCAGCTTACAG	TTATGAAAGCAA	0	None	Intergenic	3310	-1004	30	rare signal (intergenic)
Chr4	9309047	+	TCAAGGCCTCGACGTTATCAGCTTACAG	GGGGATTGTAAA	0	None	Intergenic	2308	-585	29	weak signal (intergenic)
Chr4	10851730	+	GTTATCAGCTTACAG	TACTTTAATCAA	0	None	AT4G20050; Genic AS	-4338	-2615	12	H3K27me3,H2A.Z
Chr4	12666239	+	AGGCCTCGACGTTATCAGCTTACAG	AAGGTTATGCAA	0	None	AT4G24520; Genic AS	-3583	1119	7	H3K4me1,H3K36me3,H3K4me2
Chr4	14211097	+	GACGTTATCAGCTTACAG	ATTCAAGACTGT	100934	12.3467	AT4G28760; Genic Sense	3681	758	4	H3K4me1,H3.3
Chr4	14729510	+	TATCAGCTTACAG	ATGCTTGGTCAA	0	None	Intergenic	5309	891	29	weak signal (intergenic)
Chr4	15700350	-	GGCCTCGACGTTATCAGCTTACAG	AATCTTCTTGAG	2210	None	Intergenic	-5250	554	30	rare signal (intergenic)
Chr4	16800071	+	AGGCCTCGACGTTATCAGCTTACAG	GTTTTGTGTTAA	0	None	Intergenic	1916	-294	29	weak signal (intergenic)
Chr5	41601	+	AGGCCTCGACGTTATCAGCTTACAG	GGGCTTTATAAT	1563	None	Intergenic	3212	167	18	accessible DNA
Chr5	1005874	-	AGGCCTCGACGTTATCAGCTTACAG	GTGTAGCCTCAG	0	None	AT5G03790; Genic AS	1516	-8026	11	H3K27me3,H2A.Z,H3K4me2
Chr5	2319523	+	AGGCCTCGACGTTATCAGCTTACAG	GATTACCGTCAA	79916	None	AT5G07340; Genic Sense	-2649	498	1	H3.3
Chr5	3070791	-	GTTATCAGCTTACAG	GTACGGGAGTCA	0	None	AT5G09860; Genic AS	-4902	2565	2	H3.3, histone acetylation,H3K4me2,H2A.Z
Chr5	3914425	-	AGGCCTCGACGTTATCAGCTTACAG	ACTATATCAATA	0	None	Intergenic	1623	43	27	H3K4me2,histone acetylation,H3K4me3,H2A.Z
Chr5	5198938	-	TCAAGGCCTCGACGTTATCAGCTTACAG	TTGGTATGTATT	20	None	AT5G15920; Genic AS	-6868	773	4	H3K4me1,H3.3
Chr5	7292543	-	AAGGCCTCGACGTTATCAGCTTACAG	GGGGAGCTGTGA	469	4.76005	AT5G22030; Genic Sense	-3061	8688	6	H3K4me1,H3K36me3
Chr5	7743110	-	TCAAGGCCTCGACGTTATCAGCTTACAG	TCTGGTTTGCAA	44595	4.3054	AT5G23080; Genic Sense	-4575	-132	1	H3.3
Chr5	8547813	+	AAGGCCTCGACGTTATCAGCTTACAG	GCAAATTGTAAA	4557	None	Intergenic	4930	-24	17	accessible DNA
Chr5	12056489	+	TCAAGGCCTCGACGTTATCAGCTTACAG	TGTAGAGTGTCA	0	None	Intergenic	20404	25314	35	H3K9me2,DNA methylation,H2A.X
Chr5	14550668	-	TCAAGGCCTCGACGTTATCAGCTTACAG	CTTAGTTCGTCA	0	0.2	Intergenic	-4438	-2465	29	weak signal (intergenic)
Chr5	15010915	-	TCAAGGCCTCGACGTTATCAGCTTACAG	ACGTAGGGTCAA	0	4.9	AT5G37790; Genic Sense	-4710	-12696	25	histone acetylation,H3K4me3,H3K4me2,H2A.Z
Chr5	15033452	-	CAAGGCCTCGACGTTATCAGCTTACAG	CGAGGTGGTCAA	0	None	Intergenic	-22300	2745	21	accessible DNA
Chr5	15157637	-	AAGGCCTCGACGTTATCAGCTTACAG	GGGAAAACTCAA	0	None	Intergenic	8015	638	14	H3K27me3
Chr5	16423914	+	TTATCAGCTTACAG	GATAATCATTTT	6351	None	Intergenic	-84	1969	23	accessible DNA,H3K36ac,H3K56ac,H4K16ac,H3K4me3
Chr5	18431247	+	CAAGGCCTCGACGTTATCAGCTTACAG	AGACGCCTGTCA	100516	11.3573	AT5G45490; Genic Sense	-9285	1211	26	histone acetylation,H3K4me3,H3K4me2,H2A.Z
Chr5	19849566	-	AAGGCCTCGACGTTATCAGCTTACAG	GCCACGTTGCAA	0	None	AT5G48960; Genic AS	-1316	-2131	17	accessible DNA
Chr5	20000062	-	TCAAGGCCTCGACGTTATCAGCTTACAG	GCTAGTATGCAA	0	10.7	AT5G49330; Genic Sense	-3748	-16193	29	weak signal (intergenic)
Chr5	23960200	-	AAGGCCTCGACGTTATCAGCTTACAG	TGACTTGAGTCA	1736	9.04344	AT5G59410; Genic Sense	-13770	-493	7	H3K4me1,H3K36me3,H3K4me2
Chr5	25633773	-	CAAGGCCTCGACGTTATCAGCTTACAG	AGAGCTGTACAC	39012	0.395723	AT5G64060; Genic Sense	-564	-5214	8	H3K4me1,H3K4me2,H2A.Z
Chr5	26549175	-	TATCAGCTTACAG	GCATATAATAGC	0	None	AT5G66500; Genic Sense	529	2704	7	H3K4me1,H3K36me3,H3K4me2
Chr5	26741918	+	AGGCCTCGACGTTATCAGCTTACAG	GATTCCGTGCAA	0	None	AT5G66980; Genic Sense	1361	-793	11	H3K27me3,H2A.Z,H3K4me2
*1. Genomic coordinate is based on the TAIR10 version of A. thaliana genome (1-based coordinate).
*2. Border sequence and Barcode sequence are showen with the "5' (RB) -> 3' (LUC)" as sense orientation.
*3. Border sequences identidied in individual inserts are shown with the predicted sequence (5'-TCAAGGCCTCGACGTTATCAGCTTACAG-3') as a reference.
*4. For the details, see Materials and Methods.
*5. Relative distances from the LUC insertion site to the nearest neighboring gene on the same/opposite strand. Negative number means that the LUC gene was located downstream of the neighboring gene.
*6. Chromatin states of LUC insertion sites were analyzed by utilizing a Plant Chromatin State Database (Nucleic Acids Res. 2018 4;46(D1):D1157-D1167.).
*7. Preferential chromatin marks of each chromatin state were according to the PCSD (http://systemsbiology.cau.edu.cn/chromstates).
