# Supplementary material for: De novo activated transcription of inserted foreign coding sequences is inheritable in the plant genome
Source: PLoS One. 2021 Jun 10;16(6):e0252674. doi: 10.1371/journal.pone.0252674 (PMC8191969; doi:10.1371/journal.pone.0252674)
Supplement: S2 Table — (XLSX) [file pone.0252674.s005.xlsx]

## Sheet: Sheet1
S2 Table. Primer list
T-DNA library construction
Name	Sequence (5' -> 3')	Descriptions
TRIP_LUC_EcoRI_r	TTAGGTAACCCAGTAGATCCAGAGG	These primers were used to introduce barcode into the T-DNA. Barcode was indicated by n.
TRIP_ITLB_barcodeF	AAAGTCGACGTTATCAGCTTACAGnnnnnnnnnnnnATGGAAGACGCCAAAAACAT
Sequencing library preparation for the locus determination
Name	Sequence (5' -> 3')	Descriptions
TRIP_LUC_iPCR_F1.1	GTTGGGCGCGTTATTTATCGGAGTT	Primer set for the inverse PCR to specifically amplify LUC-including DNAs
TRIP_LUC_iPCR_R1	GTTTTCACTGCATACGACGATTCTG
TRIP_iPCRAmpSeq_F2.1	gtctcgtgggctcggagatgtgtataagagacagCACATCTCATCTACCTCCCGGTTT	Primter set for the TAILed-PCR following the inverse PCR in order to add adapter sequence for next-generation sequencing. Adapter sequences were lowercased.
TRIP_iPCRAmpSeq_R2.1	tcgtcggcagcgtcagatgtgtataagagacagCTCTAGAGGATAGAATGGCGCCG
Sequencing library preparation for the transcription level analysis
Name	Sequence (5' -> 3')	Descriptions
TRIP_AmpSeq_F_New2	tcgtcggcagcgtcagatgtgtataagagacagTCAAGGCCTCGACGTTATCAGC	Primer set for amplification of barcode region of cDNA/DNA with adding adapter sequence for next-generation sequencing. Adapter sequences were lowercased.
TRIP_AmpSeq_R	gtctcgtgggctcggagatgtgtataagagacagTCTAGAGGATAGAATGGCGCCGG
Validation of LUC insertion loci
Name	Sequence (5' -> 3')	Descriptions
LUC_F_50	TAGAGGATGGAACCGCTGGAGA	A primer for the amplification of Barcode sequence
RB_inner	TCATAGCTTCTGCCAACCGAACG	A primer for the amplification of RB-genome junction and Barcode sequence
LB_inner	ATGACTGGGCACAACAGACAATC	A primer for the amplification of LB-genome junction
85_RB_outer	TGCAATCGTATCGGATTGGTTTCG	A primer for the amplification of RB-genome junction and T-DNA insert
85_LB_outer	ATGGGACGTTCTTACTGGCTTGTG	A primer for the amplification of LB-genome junction and T-DNA insert
161_RB_outer	CCGACCATCAGCTGAATCGAAAGT	A primer for the amplification of RB-genome junction and T-DNA insert
161_LB_outer	CGGAATAGTACCTCCGACGCTTCT	A primer for the amplification of LB-genome junction and T-DNA insert
201_RB_outer	AGCACAGCTCCACTCATAATTCCG	A primer for the amplification of RB-genome junction and T-DNA insert
201_LB_outer	TTTGACACCTCCACGTACACAAGC	A primer for the amplification of LB-genome junction and T-DNA insert
205_RB_outer	CGAACTCACTGATTTGATACCTGACCT	A primer for the amplification of RB-genome junction and T-DNA insert
205_LB_outer	AACGCGTTGTGCAGTAAAGGC	A primer for the amplification of LB-genome junction and T-DNA insert
Expression analysis of T2 plants
Name	Sequence (5' -> 3')	Descriptions
LUC_F_50	TAGAGGATGGAACCGCTGGAGA	RT-qPCR primer set for the LUC genes.
LUC_RB-0	TCATAGCTTCTGCCAACCGAACG
ACTIN_2317_F	CTTTAGGATGCTTGTGATGATG	RT-qPCR primer set for the ACT7 (AT5G09810).
ACTIN_2463_R	CACCCGATACTTAAATAATTGTCTC
UBQ10_F	GGCCTTGTATAATCCCTGATGAATAAG	RT-qPCR primer set for the UBQ10 (AT4G05320).
UBQ10_R	AAAGAGATAACAGGAACGGAAACATAGT
TSS analysis of T2 plants
Name	Sequence (5' -> 3')	Descriptions
SgfI_Rd1Sp_T15V	AAAgcgatcgcTGTCTCTTATACACATCTGACGCTGCCGACGATTTTTTTTTTTTTTTV	Oligo dT primer for the reverse transcription. SgfI site and adapter sequence were added to the 5' end of cDNAs. SgfI site was lowercased.
SgfI_SMART_TSoligo	AAGCAGTGGTATCAACGCAGAGTgcgatcgc(rG)(rG)(rG)	Template-switching oligo. SgfI site and adapter sequence were added to the 3' end of cDNAs. Riboguanosine was indicated by (rG). SgfI site was lowercased.
TSanchor	AAGCAGTGGTATCAACGCAGAGT	Primer for the synthesis of the 2nd strand of the cDNA.
TRIP_LUC_iPCR_F1.1	GTTGGGCGCGTTATTTATCGGAGTT	Primer set for the inverse PCR to specifically amplify LUC-including cDNAs.
TRIP_LUC_iPCR_R1	GTTTTCACTGCATACGACGATTCTG
RT_Rd1SpAnchor	GGCAGCGTCAGATGTGTATAAGA	Primer set for the nested PCR to specifically amplify LUC-including cDNAs.
LUC_RB-0	TCATAGCTTCTGCCAACCGAACG
ChIP-PCR (T2:205 line)
Name	Sequence (5' -> 3')	Descriptions
205_LUC-1706_F	CCAAGTGAGTGAATGAGTGT	Primer set for ChIP-PCR in the T2:205 line. Primers aligned to the flanking region of LUC insert.
205_LUC-1706_R	CGTCCCGTATTTAGTTCGCA
205_LUC-317_F	ATACGGATGTTGGTCGTT	Primer set for ChIP-PCR in the T2:205 line. Primers aligned to the flanking region of LUC insert.
205_LUC-317_R	AGGTTTATCCAATTCCTCTTGAC
205_LUC-43_F	GTACGGAGGCCTCGACGTTAT	Primer set for ChIP-PCR in the T2:205 line. Primers aligned over the flanking region of LUC insert and ORF of LUC gene.
205_LUC-43_R	CGCCGGGCCTTTCTTTATGTTT
205_LUC+866_F	TCAAAGTGCGTTGCTAGTACC	Primer set for ChIP-PCR in the T2:205 line. Primers aligned to the ORF of LUC gene.
205_LUC+866_R	CCCCAGAAGCAATTTCGTGT
205_LUC+1599_F	CTTACCGGAAAACTCGACGCAAGA	Primer set for ChIP-PCR in the T2:205 line. Primers aligned to the ORF of LUC gene.
205_LUC+1599_R	CGGCCGCTTTACAATTTGGACT
205_LUC-43_WT_F	AGAACAAACGCGTACGGA	Primer set for ChIP-PCR in the T2:205 line. Primers aligned to the corresponding loci in WT allele where 205_LUC-43_F and 205_LUC-43_R aligned in the LUC allele.
205_LUC-43_WT_R	AGGGTAGCTGCTAAAAGGAC
205_LUC+866_WT_F	CTGATGCAATCCGGCACAAA	Primer set for ChIP-PCR in the T2:205 line. Primers aligned to the corresponding loci in WT allele where 205_LUC+866_F and 205_LUC+866_R aligned in the LUC allele.
205_LUC+866_WT_R	TGTCGTTCTGGTAATGCCTCAGATG
205_LUC+1599_WT_F	TTCCCATGCTTACACAGTCCA	Primer set for ChIP-PCR in the T2:205 line. Primers aligned to the corresponding loci in WT allele where 205_LUC+1599_F and 205_LUC+1599_R aligned in the LUC allele.
205_LUC+1599_WT_R	GATGAATGCTATGCCGGGCAAA
ChIP-PCR (T2:161 line)
Name	Sequence (5' -> 3')	Descriptions
161_LUC-1542_F	ACACAGCCTGTAACACTCATC	Primer set for ChIP-PCR in the T2:161 line. Primers aligned to the flanking region of LUC insert.
161_LUC-1542_R	AGTTTGTTTTGCCGCGTGAA
161_LUC_TSS-200_F	TCTCAAAACCTAGCTACGGA	Primer set for ChIP-PCR in the T2:161 line. Primers aligned to the flanking region of LUC insert.
161_LUC_TSS-200_R	GCACATATTTGCGTCTGACCT
161_LUC_TSS_F	CACCGACCATCAGCTGAATCGAAA	Primer set for ChIP-PCR in the T2:161 line. Primers aligned to the flanking region of LUC insert.
161_LUC_TSS_R	TCCATGGAGACTTCTCTTATTCTCAGACAC
161_LUC_TSS+200_F	CTACAAGTGGACCTAGCACGTTTACTG	Primer set for ChIP-PCR in the T2:161 line. Primers aligned to the flanking region of LUC insert.
161_LUC_TSS+200_R	TGAGCTAGCTGGACACTGCACA
161_LUC-192_F	CTGTCCAAGATTTCCCTGTGGCAT	Primer set for ChIP-PCR in the T2:161 line. Primers aligned to the flanking region of LUC insert.
161_LUC-192_R	GGTCAGGCATAGACATTTGGTTGCT
161_LUC-8_F	CCTCGCATATGGAAGACGCCAAA	Primer set for ChIP-PCR in the T2:161 line. Primers aligned over the flanking region of LUC insert and ORF of LUC gene.
161_LUC-8_R	CTCTCCAGCGGTTCCATCCTCTA
161_LUC+866_F	TCAAAGTGCGTTGCTAGTACC	Primer set for ChIP-PCR in the T2:161 line. Primers aligned to the ORF of LUC gene.
161_LUC+866_R	CCCCAGAAGCAATTTCGTGT
161_LUC+1599_F	CTTACCGGAAAACTCGACGCAAGA	Primer set for ChIP-PCR in the T2:161 line. Primers aligned to the ORF of LUC gene.
161_LUC+1599_R	CGGCCGCTTTACAATTTGGACT
161_LUC-8_WT_F	TCCAGCATACACGACACCGAAA	Primer set for ChIP-PCR in the T2:161 line. Primers aligned to the corresponding loci in WT allele where 161_LUC-8_F and 161_LUC-8_R aligned in the LUC allele.
161_LUC-8_WT_R	CAATGGAGGTTCTTCGCCAGGTTA
161_LUC+866_WT_F	ACCTCCGGTGAAAACAAAG	Primer set for ChIP-PCR in the T2:161 line. Primers aligned to the corresponding loci in WT allele where 161_LUC+866_F and 161_LUC+866_R aligned in the LUC allele.
161_LUC+866_WT_R	ATAGTACCTCCGACGCTT
161_LUC+1599_WT_F	TACGCCGGACCATTTGCAGAAATC	Primer set for ChIP-PCR in the T2:161 line. Primers aligned to the corresponding loci in WT allele where 161_LUC+1599_F and 161_LUC+1599_R aligned in the LUC allele.
161_LUC+1599_WT_R	GACCAAACAGCAATGCTCGCTT
ChIP control sites
Name	Sequence (5' -> 3')	Descriptions
FLC_-480_F	TGTAGAGTGGAGGTTCTTTCTG	Primer set for the validation of H2A.Z enrichment and normalization for the enrichment level in T2 plants.
FLC_-480_R	TTTTGGGGGTAAACGAGAGT
FLC_+49_F	CGACAAGTCACCTTCTCCAA	Primer set for the validation of H2A.Z enrichment.
FLC_+49_R	TTGGAGAAGGTGACTTGTCG
ACTIN_31_F	GAGCTATATATTCGCACATGTACTCG	Primer set for the validation of H3K36me3 enrichment and normalization for the enrichment level in T2 plants.
ACTIN_124_R	GATACAGAAGATTCGAGAAGCAGC
ACTIN_-871_F	CGTAGTTGATATGTATCTTGCTCC	Primer set for the validation of H3K36me3 enrichment.
ACTIN_-773_R	GATTGATCGGTTTTCGTGATATATC
at1g13410_F	AGGTGGACATTGGCGAAGTTGC	Primer set for the validation of mC enrichment and normalization for the enrichment level in T2 plants.
at1g13410_R	AGCCGGGTTTCTTGGTTCAAGC
at1g22500_F	ATTGATGCCTGGCTCCGTTCTC	Primer set for the validation of mC enrichment.
at1g22500_R	ACCCGGTACAGGAACGAGATTG
